# Supplementary material for: Mosquito-Textile Physics: A Mathematical Roadmap to Insecticide-Free, Bite-Proof Clothing for Everyday Life
Source: Insects. 2021 Jul 13;12(7):636. doi: 10.3390/insects12070636 (PMC8306269; doi:10.3390/insects12070636)
Supplement: Supplementary file 1 [file insects-12-00636-s001.zip]

Archive with 1 entries (1 files):
- insects-1281503-supplementary.pdf
